# Supplementary material for: Variation in Community Structure and Abundance of Fish in Simple Structured Shallow Sandy Habitats
Source: Ecol Evol. 2024 Oct 27;14(10):e70381. doi: 10.1002/ece3.70381 (PMC11513200; doi:10.1002/ece3.70381)
Supplement: Supplementary file 1 — Data S1. [file ECE3-14-e70381-s001.xlsx]

## Sheet: DATA
LOCATION	SAMPLING_ROUND	SITE	SHORENAME	FETCH	EXPOSURE	STEEPNESS	COARSENESS	SHALLOW_AREA	TURBIDITY	TEMPERATURE_C	ALGAL_COVER	GASTEROSTEUS_ACULEATUS	JUV_GASTEROSTEUS_ACULEATUS	PUNGITIUS_PUNGITIUS	JUV_PUNGITIUS_PUNGITIUS	AMMODYTIDAE	POMATOCHISTUS_MINUTUS	POMATOCHISTUS_MICROPS	JUV_POMATOCHISTUS	ALBURNUS_ALBURNUS	JUV_ALBURNUS_ALBURNUS	JUV_CLUPEIDAE	JUV_BELONE_BELONE	PHOXINUS_PHOXINUS	JUV_PHOXINUS_PHOXINUS	PLATICHTYS_FLESUS	SCOPTHALMUS_MAXIMUS	NEROPHIS_OPHIDION	JUV_NEROPHIS_OPHIDION	SYGNATHUS_TYPHLE	JUV_SYGNATHUS_TYPHLE	GYMNOCEPHALUS_CERNUA	JUV_GYMNOCEPHALUS_CERNUA	PERCA_FLUVIATILIS	GOBIUS_NIGER	JUV_COREGONUS_LAVARETUS	RUTILUS_RUTILUS	ZOARCES_VIVIPARUS
NORTH	1	11	Kro	4498.02	0.93925	2.2	1	4.83132	2.7525	11.2667	0	2	0	2	0	0	0	59	0	111	0	0	0	0	0	0	0	0	0	0	0	0	0	0	0	0	0	0
NORTH	2	11	Kro	4498.02	0.93925	2.2	1	4.83132	5.6175	11.7	0	2	0	0	0	0	5	82	0	2	0	0	0	0	0	0	0	0	0	0	0	0	0	0	0	0	0	0
NORTH	3	11	Kro	4498.02	0.93925	2.2	1	4.83132	7.4225	15.6333	0	0	0	1	0	0	303	644	0	0	0	0	0	0	0	0	0	0	0	0	0	0	0	0	0	0	0	0
NORTH	4	11	Kro	4498.02	0.93925	2.2	1	4.83132	2.04	13.4	0	0	0	1	0	0	5	104	0	1	0	0	0	0	0	0	0	0	0	0	0	0	0	0	0	1	0	0
NORTH	5	11	Kro	4498.02	0.93925	2.2	1	4.83132	2.22	13.7333	0	0	0	11	0	11	6	112	0	0	0	0	0	0	0	0	0	0	0	0	0	0	0	0	0	0	0	0
NORTH	6	11	Kro	4498.02	0.93925	2.2	1	4.83132	3.3275	17.4	0	0	0	1	0	0	0	53	0	3	0	0	0	0	0	0	0	0	0	0	0	0	0	0	0	2	0	0
NORTH	7	11	Kro	4498.02	0.93925	2.2	1	4.83132	6.135	18.4	0	5	0	0	0	0	0	2	0	188	0	0	0	0	0	0	0	0	0	0	0	0	0	0	0	0	0	0
NORTH	8	11	Kro	4498.02	0.93925	2.2	1	4.83132	2.3175	24.0333	0	0	0	0	0	0	0	1	429	18	2	0	0	0	0	0	0	0	0	0	0	0	21	0	0	0	0	0
NORTH	9	11	Kro	4498.02	0.93925	2.2	1	4.83132	2.7375	21	0	0	0	0	0	0	0	74	212	400	162	0	0	0	0	0	0	0	0	0	0	0	0	0	0	0	0	0
NORTH	10	11	Kro	4498.02	0.93925	2.2	1	4.83132	2.105	18.1667	0	40	8	2	0	0	0	225	118	269	50	1	2	0	0	0	0	0	0	0	0	0	0	0	0	0	0	0
NORTH	1	8	Sto	9079	1.78075	2.2	4	4.48641	1.265	7.73333	1	1	0	1	0	12	0	0	0	0	0	0	0	0	0	0	0	0	0	0	0	0	0	0	0	0	0	0
NORTH	2	8	Sto	9079	1.78075	2.2	4	4.48641	1.1325	8.33333	1	4	0	1	0	0	15	0	0	0	0	0	0	0	0	0	0	0	0	0	0	0	0	0	0	0	0	0
NORTH	3	8	Sto	9079	1.78075	2.2	4	4.48641	0.635	10.6333	0	1	0	2	0	5	23	4	0	0	0	0	0	0	0	0	0	0	0	0	0	0	0	0	0	0	0	0
NORTH	4	8	Sto	9079	1.78075	2.2	4	4.48641	0.82	12.3667	0	29	0	2	0	103	23	10	0	0	0	0	0	0	0	0	0	0	0	0	0	0	0	0	0	0	0	0
NORTH	5	8	Sto	9079	1.78075	2.2	4	4.48641	0.9375	13.7333	0	228	0	3	0	1	46	17	0	1	0	0	0	0	0	0	0	0	0	0	0	0	0	0	0	0	0	0
NORTH	6	8	Sto	9079	1.78075	2.2	4	4.48641	1.2475	15.6667	0	12	0	2	0	0	6	0	0	0	0	0	0	1	0	0	0	0	0	0	0	0	0	0	0	0	0	0
NORTH	7	8	Sto	9079	1.78075	2.2	4	4.48641	1.3625	17.1	1	11	1	0	0	0	0	1	0	1	0	0	0	0	0	0	0	0	0	0	0	0	0	0	0	0	0	0
NORTH	8	8	Sto	9079	1.78075	2.2	4	4.48641	2.235	23	1	52	42	0	0	0	0	1	148	0	0	0	1	2	0	1	0	1	0	1	0	1	0	0	0	0	0	0
NORTH	9	8	Sto	9079	1.78075	2.2	4	4.48641	1.2375	20.2	1	0	2	0	0	0	0	5	1789	0	0	0	0	0	0	0	0	0	0	0	0	0	0	0	0	0	0	0
NORTH	10	8	Sto	9079	1.78075	2.2	4	4.48641	1.0775	17	0	14	1	0	0	0	5	1	146	0	0	0	0	2	0	0	0	0	0	0	0	0	0	0	0	0	0	0
NORTH	1	9	Tro	13553	2.4015	1	1	36.7285	1.69	9.5	1	4	0	1	0	6	0	0	0	0	0	0	0	0	0	1	0	0	0	0	0	0	0	0	0	0	0	0
NORTH	2	9	Tro	13553	2.4015	1	1	36.7285	1.0125	8.8	0	1	0	0	0	0	1	0	0	0	0	0	0	0	0	0	0	0	0	0	0	0	0	0	0	0	1	0
NORTH	3	9	Tro	13553	2.4015	1	1	36.7285	0.6825	11.7667	0	0	0	0	0	1	0	0	0	0	0	0	0	0	0	0	1	0	0	0	0	0	0	0	0	0	0	0
NORTH	4	9	Tro	13553	2.4015	1	1	36.7285	0.8	13.5	1	0	0	2	0	100	5	4	0	0	0	1	0	0	0	4	0	0	0	0	0	0	0	0	0	0	0	0
NORTH	5	9	Tro	13553	2.4015	1	1	36.7285	0.91	12.3333	0	0	0	0	0	0	1	0	0	0	0	0	0	0	0	4	0	0	0	0	0	0	0	0	0	0	0	0
NORTH	6	9	Tro	13553	2.4015	1	1	36.7285	0.785	16.9667	0	0	0	0	0	102	2	0	0	0	0	0	0	0	0	0	0	0	0	0	0	0	0	0	0	0	0	0
NORTH	7	9	Tro	13553	2.4015	1	1	36.7285	1.2075	17.9667	1	1	0	1	1	1	0	0	0	0	0	0	0	0	0	0	0	0	0	0	0	0	0	0	0	0	0	0
NORTH	8	9	Tro	13553	2.4015	1	1	36.7285	1.5125	20.3333	0	24	51	0	1	0	1	0	793	0	0	0	2	0	0	0	0	1	0	0	1	0	0	0	0	0	0	0
NORTH	9	9	Tro	13553	2.4015	1	1	36.7285	3.33	19.4667	0	0	2	0	0	193	0	2	1396	0	0	0	0	0	0	0	0	0	0	0	0	0	0	0	0	0	0	0
NORTH	10	9	Tro	13553	2.4015	1	1	36.7285	1.09	17	0	12	12	0	0	49	1	1	512	0	0	2	0	0	0	0	1	0	0	0	0	0	0	0	0	0	0	0
NORTH	1	10	Kop	3557	0.879	2.1	1	1.36015	1.7575	9.5	1	1	0	0	0	1	16	1	0	0	0	0	0	0	0	0	0	0	0	0	0	0	0	0	0	0	0	0
NORTH	2	10	Kop	3557	0.879	2.1	1	1.36015	2.31125	9.61111	0	1	0	0	0	5	0	0	0	0	0	0	0	0	0	0	0	0	0	0	0	0	0	0	0	0	0	0
NORTH	3	10	Kop	3557	0.879	2.1	1	1.36015	2.865	12.6778	0	0	0	0	0	1	9	31	0	13	0	0	0	0	0	0	0	0	0	0	0	0	0	0	0	0	0	0
NORTH	4	10	Kop	3557	0.879	2.1	1	1.36015	1.78	13.0889	0	0	0	0	0	0	4	6	0	13	0	0	0	0	0	0	0	0	0	0	0	0	0	0	0	0	0	0
NORTH	5	10	Kop	3557	0.879	2.1	1	1.36015	2.535	13.2667	0	0	0	0	0	0	2	4	0	0	0	0	0	0	0	0	0	0	0	0	0	0	0	0	0	0	0	0
NORTH	6	10	Kop	3557	0.879	2.1	1	1.36015	6.2425	16.6778	0	0	0	0	0	0	2	2	0	5	0	0	0	0	0	0	0	0	0	0	0	0	0	0	0	0	0	0
NORTH	7	10	Kop	3557	0.879	2.1	1	1.36015	3.41	17.8222	0	0	0	0	0	0	1	0	0	40	0	0	0	0	0	0	0	0	0	0	0	0	0	0	0	0	0	0
NORTH	8	10	Kop	3557	0.879	2.1	1	1.36015	1.5675	22.4556	0	35	53	0	0	0	0	86	183	104	0	0	0	1	0	0	0	0	0	0	0	0	0	0	0	0	0	0
NORTH	9	10	Kop	3557	0.879	2.1	1	1.36015	2.7975	20.2222	0	0	1	0	0	0	0	0	433	252	112	0	0	0	1	0	0	0	0	0	0	0	1	0	0	0	0	0
NORTH	10	10	Kop	3557	0.879	2.1	1	1.36015	3.56813	17.3889	0	1	0	0	0	0	0	0	164	1	0	0	0	0	0	0	0	0	0	0	0	0	0	1	0	0	0	0
SOUTH	1	2	Hog	64532	1.69292	0.2	3	32.6047	1.86625	8.91111	0	5	0	1	0	215	0	0	0	0	0	0	0	0	0	0	0	0	0	0	0	0	0	0	0	0	0	0
SOUTH	2	2	Hog	64532	1.69292	0.2	3	32.6047	2.5875	8.91481	1	2	0	0	0	3	18	0	0	0	0	0	0	0	0	1	0	0	0	0	0	0	0	0	0	0	0	0
SOUTH	3	2	Hog	64532	1.69292	0.2	3	32.6047	2.90125	11.6926	1	101	1	69	0	670	48	152	0	0	0	0	0	0	0	2	0	0	0	0	0	0	0	0	1	0	0	1
SOUTH	4	2	Hog	64532	1.69292	0.2	3	32.6047	1.36	12.9852	0	58	0	10	0	22	3	10	0	0	0	0	0	0	0	2	1	0	0	0	0	0	0	0	0	0	0	0
SOUTH	5	2	Hog	64532	1.69292	0.2	3	32.6047	1.65063	13.1111	1	17	0	0	0	45	4	6	0	0	0	1	0	0	0	1	0	0	0	0	0	0	0	0	0	0	0	0
SOUTH	6	2	Hog	64532	1.69292	0.2	3	32.6047	2.90062	16.437	1	13	0	6	0	42	0	4	0	1	0	0	0	0	0	1	0	0	0	0	0	0	0	0	0	0	0	0
SOUTH	7	2	Hog	64532	1.69292	0.2	3	32.6047	3.02875	17.6296	0	19	0	0	1	0	0	4	0	2	0	0	0	0	0	0	0	0	0	0	0	0	0	0	0	0	0	0
SOUTH	8	2	Hog	64532	1.69292	0.2	3	32.6047	1.90813	21.9296	1	1	35	0	0	0	1	13	808	0	1	0	0	0	0	0	0	0	0	0	0	0	0	0	0	0	0	0
SOUTH	9	2	Hog	64532	1.69292	0.2	3	32.6047	2.52562	19.963	1	8	42	0	0	0	24	0	9413	0	0	11	92	0	0	0	0	0	0	0	0	0	0	0	0	0	0	0
SOUTH	10	2	Hog	64532	1.69292	0.2	3	32.6047	1.96016	17.1296	0	23	23	1	0	2	8	23	33	0	0	0	2	0	0	0	0	2	1	0	0	0	0	0	0	0	0	0
SOUTH	1	4	Nel	65507	1.737	1.5	3	5.89922	1.64469	9.3037	1	9	0	0	0	4	11	0	0	0	0	5	0	0	0	1	0	1	0	0	0	0	0	0	0	0	0	0
SOUTH	2	4	Nel	65507	1.737	1.5	3	5.89922	1.5775	9.10864	0	0	0	3	0	0	3	0	0	0	0	0	0	0	0	3	0	0	0	0	0	0	0	0	0	0	0	0
SOUTH	3	4	Nel	65507	1.737	1.5	3	5.89922	1.38375	12.0457	1	37	0	4	0	100	10	0	0	0	0	0	0	0	0	7	0	0	0	0	0	0	0	0	0	0	0	0
SOUTH	4	4	Nel	65507	1.737	1.5	3	5.89922	1.19	13.1914	1	5	0	4	0	208	7	2	0	0	0	1	0	0	0	8	0	0	0	0	0	0	0	0	0	0	0	0
SOUTH	5	4	Nel	65507	1.737	1.5	3	5.89922	1.50828	12.9037	1	98	0	21	0	169	3	2	0	0	0	1	0	0	0	4	0	1	0	0	0	0	0	0	0	0	0	0
SOUTH	6	4	Nel	65507	1.737	1.5	3	5.89922	2.79391	16.6938	1	60	0	8	0	147	4	0	0	0	0	0	0	0	0	14	0	0	0	0	0	0	0	0	0	0	0	0
SOUTH	7	4	Nel	65507	1.737	1.5	3	5.89922	2.25219	17.8062	1	0	0	0	0	3	0	0	0	0	0	0	0	0	0	1	0	3	0	0	0	0	0	0	0	0	0	0
SOUTH	8	4	Nel	65507	1.737	1.5	3	5.89922	1.80578	21.5728	1	6	37	2	1	0	1	0	227	0	0	0	0	0	0	6	0	0	0	0	0	0	0	0	0	0	0	0
SOUTH	9	4	Nel	65507	1.737	1.5	3	5.89922	2.47266	19.884	1	64	81	6	2	354	0	0	6775	0	1	203	2	0	0	0	0	1	0	0	1	0	0	0	0	0	0	0
SOUTH	10	4	Nel	65507	1.737	1.5	3	5.89922	1.92395	17.1728	1	3	0	0	0	2	9	0	489	0	0	0	0	0	0	0	0	2	0	0	0	0	0	0	0	0	0	0
SOUTH	1	6	Tul	32825	1.91108	2.7	3	2.72101	1.73961	9.23827	0	0	0	0	0	29	0	0	0	0	0	0	0	0	0	0	0	0	0	0	0	0	0	0	0	0	0	0
SOUTH	2	6	Tul	32825	1.91108	2.7	3	2.72101	1.72583	9.21152	0	2	0	0	0	0	0	0	0	0	0	0	0	0	0	0	0	0	0	0	0	0	0	0	0	0	0	0
SOUTH	3	6	Tul	32825	1.91108	2.7	3	2.72101	2.14958	12.1387	0	0	0	0	0	0	40	0	0	0	0	0	0	0	0	4	0	0	0	0	0	0	0	0	0	0	0	0
SOUTH	4	6	Tul	32825	1.91108	2.7	3	2.72101	1.2825	13.0885	0	0	0	0	0	604	13	0	0	0	0	0	0	0	0	1	0	0	0	0	0	0	0	0	0	0	0	0
SOUTH	5	6	Tul	32825	1.91108	2.7	3	2.72101	1.65098	13.0938	0	17	0	0	0	0	20	1	0	0	0	0	0	0	0	4	0	0	0	0	0	0	0	0	0	0	0	0
SOUTH	6	6	Tul	32825	1.91108	2.7	3	2.72101	3.18051	16.6029	0	40	0	0	0	16	4	0	0	0	0	0	0	0	0	0	0	0	0	0	0	0	0	0	0	0	0	0
SOUTH	7	6	Tul	32825	1.91108	2.7	3	2.72101	2.47461	17.7527	0	71	0	0	0	1	5	0	0	0	0	0	0	0	0	2	0	0	0	0	0	0	0	0	0	0	0	0
SOUTH	8	6	Tul	32825	1.91108	2.7	3	2.72101	1.69848	21.986	1	5	0	0	0	0	3	0	23	0	0	0	0	0	0	0	0	0	0	0	0	0	0	0	0	0	0	0
SOUTH	9	6	Tul	32825	1.91108	2.7	3	2.72101	2.78145	20.023	0	196	42	0	0	24	1	0	310	1	0	142	2	5	7	1	0	0	0	0	0	0	0	0	0	0	0	0
SOUTH	10	6	Tul	32825	1.91108	2.7	3	2.72101	2.13556	17.2305	1	1	7	1	0	1	0	0	34	0	0	0	0	0	0	0	0	0	0	0	1	0	0	0	0	0	0	0
SOUTH	1	5	Uim	64434	1.93946	0.4	3	21.1485	1.75201	9.15103	1	0	0	1	0	0	4	0	0	0	0	0	0	0	0	0	0	0	0	0	0	0	0	0	0	0	0	0
SOUTH	2	5	Uim	64434	1.93946	0.4	3	21.1485	1.96361	9.07833	0	0	0	1	0	0	1	0	0	0	0	0	0	0	0	0	0	0	0	0	0	0	0	0	0	0	0	0
SOUTH	3	5	Uim	64434	1.93946	0.4	3	21.1485	2.63861	11.959	1	2	0	0	0	4	0	0	0	0	0	3	0	0	0	2	1	0	0	0	0	0	0	0	0	0	0	0
SOUTH	4	5	Uim	64434	1.93946	0.4	3	21.1485	1.40312	13.0883	0	3	0	0	0	0	11	18	0	0	0	0	0	0	0	3	0	0	0	0	0	0	0	0	0	0	0	0
SOUTH	5	5	Uim	64434	1.93946	0.4	3	21.1485	1.83622	13.0362	0	2	0	0	0	37	3	25	0	0	0	2	0	0	0	3	0	0	0	0	0	0	0	0	0	0	0	0
SOUTH	6	5	Uim	64434	1.93946	0.4	3	21.1485	3.77938	16.5779	0	3	0	0	0	0	0	9	0	0	0	1	0	0	0	11	1	0	0	0	0	0	0	0	0	0	0	0
SOUTH	7	5	Uim	64434	1.93946	0.4	3	21.1485	2.79139	17.7295	1	5	0	0	0	0	0	0	0	0	0	0	0	0	0	1	0	0	0	0	0	0	0	0	0	0	0	0
SOUTH	8	5	Uim	64434	1.93946	0.4	3	21.1485	1.74497	21.8295	0	5	0	0	0	0	0	3	6	0	0	0	0	0	0	1	0	0	0	0	0	0	0	0	0	0	0	0
SOUTH	9	5	Uim	64434	1.93946	0.4	3	21.1485	2.64431	19.9567	0	5	7	0	0	413	0	0	786	0	0	961	6	0	0	0	0	0	0	0	0	0	0	0	0	0	0	0
SOUTH	10	5	Uim	64434	1.93946	0.4	3	21.1485	2.39695	17.1776	1	1	5	3	0	1	0	0	38	0	0	0	0	0	0	0	0	0	0	0	0	0	0	0	0	0	0	0
SOUTH	1	1	Lap	13318.6	2.3885	0.9	3	41.2416	1.75064	9.231	1	0	0	0	0	36	5	0	0	0	0	0	0	0	0	1	0	0	0	0	0	0	0	0	0	0	0	0
SOUTH	2	1	Lap	13318.6	2.3885	0.9	3	41.2416	2.15689	9.13283	0	0	0	0	0	0	4	0	0	0	0	3	0	0	0	0	0	0	0	0	0	0	0	0	0	0	0	0
SOUTH	3	1	Lap	13318.6	2.3885	0.9	3	41.2416	2.56315	12.0478	0	0	0	0	0	1	9	3	0	0	0	0	0	0	0	0	0	0	0	0	0	0	0	0	0	0	0	0
SOUTH	4	1	Lap	13318.6	2.3885	0.9	3	41.2416	1.30891	13.1227	0	0	0	0	0	1	5	0	0	0	0	2	0	0	0	0	0	0	0	1	0	0	0	0	0	0	0	0
SOUTH	5	1	Lap	13318.6	2.3885	0.9	3	41.2416	1.66153	13.0112	0	0	0	0	0	14	2	0	0	0	0	1	0	0	0	0	0	0	0	0	0	0	0	0	0	0	0	0
SOUTH	6	1	Lap	13318.6	2.3885	0.9	3	41.2416	3.16361	16.6249	0	0	0	0	0	0	0	0	0	0	0	0	0	0	0	0	0	0	0	0	0	0	0	0	0	0	0	0
SOUTH	7	1	Lap	13318.6	2.3885	0.9	3	41.2416	2.63673	17.7628	0	1	1	0	0	0	0	0	0	0	0	0	0	0	0	0	0	0	0	0	0	0	0	0	0	0	0	0
SOUTH	8	1	Lap	13318.6	2.3885	0.9	3	41.2416	1.78934	21.7961	0	0	109	1	6	0	0	0	137	0	5	0	0	0	0	0	0	0	0	0	0	0	7	0	0	0	0	0
SOUTH	9	1	Lap	13318.6	2.3885	0.9	3	41.2416	2.60601	19.9545	0	0	0	0	0	0	0	0	657	0	4	0	7	0	0	0	0	0	1	0	0	0	0	0	0	0	0	0
SOUTH	10	1	Lap	13318.6	2.3885	0.9	3	41.2416	2.10415	17.1936	0	0	0	0	0	2	101	0	150	0	0	0	0	0	0	0	0	0	0	0	0	0	0	0	0	0	0	0
SOUTH	1	3	Ved	22512	0.939	0.2	2	19.8884	1.72174	9.20677	0	0	0	0	0	0	2	0	0	0	0	2	0	0	0	0	0	0	0	0	0	0	0	0	0	0	0	0
SOUTH	2	3	Ved	22512	0.939	0.2	2	19.8884	1.75565	9.14089	0	21	0	1	0	0	2	0	0	0	0	0	0	0	0	0	0	0	0	0	0	0	0	0	0	0	0	0
SOUTH	3	3	Ved	22512	0.939	0.2	2	19.8884	2.45045	12.0485	0	3	0	0	0	10	0	11	0	0	0	0	0	0	0	2	1	1	0	0	0	0	0	0	1	0	0	0
SOUTH	4	3	Ved	22512	0.939	0.2	2	19.8884	1.29613	13.0998	1	3	0	0	0	0	0	5	0	0	0	1	0	0	0	3	1	0	0	0	0	0	0	0	0	0	0	0
SOUTH	5	3	Ved	22512	0.939	0.2	2	19.8884	1.66425	13.0471	1	4	0	1	0	75	0	6	0	0	0	1	0	0	0	5	0	0	0	0	0	0	0	0	0	0	0	0
SOUTH	6	3	Ved	22512	0.939	0.2	2	19.8884	3.22935	16.6019	1	4	0	0	0	29	0	5	0	0	0	0	0	0	0	1	0	0	0	0	0	0	0	0	0	0	0	0
SOUTH	7	3	Ved	22512	0.939	0.2	2	19.8884	2.53873	17.7483	1	0	0	0	0	9	0	0	0	0	0	0	0	0	0	1	0	0	0	0	0	0	0	0	0	0	0	0
SOUTH	8	3	Ved	22512	0.939	0.2	2	19.8884	1.75964	21.8705	1	0	6	0	0	0	1	3	11221	0	0	0	1	0	0	0	0	0	0	0	0	0	0	0	0	0	0	0
SOUTH	9	3	Ved	22512	0.939	0.2	2	19.8884	2.6261	19.9781	1	5	5	1	0	0	0	0	4727	12	7	3	5	0	0	0	0	0	0	0	0	0	0	0	0	0	0	0
SOUTH	10	3	Ved	22512	0.939	0.2	2	19.8884	2.14015	17.2006	0	0	3	0	0	3	0	4	18	0	0	0	2	0	0	0	0	0	0	0	0	0	0	0	0	0	0	0
SOUTH	1	7	Han	100719	3.93692	1.4	4	41.3568	1.97759	14.067	0	0	0	0	0	0	0	0	0	0	0	0	0	0	0	0	0	0	0	0	0	0	0	0	0	0	0	0
SOUTH	2	7	Han	100719	3.93692	1.4	4	41.3568	1.81503	10.9333	0	9	0	6	0	0	9	0	0	0	0	0	0	1	0	1	0	0	0	0	0	0	0	0	0	0	0	0
SOUTH	3	7	Han	100719	3.93692	1.4	4	41.3568	1.56885	15.0333	1	1093	1	58	0	1	33	20	0	0	0	0	0	0	0	0	0	0	0	0	0	0	0	0	1	0	0	0
SOUTH	4	7	Han	100719	3.93692	1.4	4	41.3568	1.32267	14.4	1	329	0	20	0	2	5	9	0	0	0	0	0	2	0	0	0	0	0	0	0	0	0	0	0	0	0	0
SOUTH	5	7	Han	100719	3.93692	1.4	4	41.3568	1.70324	11.7333	1	315	0	25	0	2	2	6	0	0	0	0	0	0	0	0	0	0	0	0	0	0	0	0	0	0	0	0
SOUTH	6	7	Han	100719	3.93692	1.4	4	41.3568	3.33821	19.1	1	311	0	19	0	1	0	1	0	0	0	0	0	0	0	0	0	0	0	0	0	0	0	0	0	0	0	0
SOUTH	7	7	Han	100719	3.93692	1.4	4	41.3568	2.61036	16.2333	1	631	0	75	0	0	0	0	0	0	0	0	0	1	0	0	0	0	0	0	0	0	0	0	0	0	0	0
SOUTH	8	7	Han	100719	3.93692	1.4	4	41.3568	1.74811	23.7667	0	1592	276	10	42	0	0	4	3	0	0	0	3	32	14	0	0	0	0	0	0	0	0	0	0	0	0	0
SOUTH	9	7	Han	100719	3.93692	1.4	4	41.3568	2.66447	21.1667	1	368	64	2	2	0	0	0	182	0	0	0	0	0	1	0	0	0	0	0	0	0	0	0	1	0	0	0
SOUTH	10	7	Han	100719	3.93692	1.4	4	41.3568	2.1942	18	0	12	4	0	1	3	0	0	3	0	0	0	2	0	0	0	0	0	0	0	0	0	0	0	0	0	0	0

## Sheet: ATTRIBUTES
ATTRIBUTE	EXPLANATION
LOCATION	North-South of Hanko peninsula
SAMPLING_ROUND	Sampling time (round)
SITE	Sampling site identification
SHORENAME	Abbreviation of sampling site name
EXPOSURE	Fetch - Isæus, M., & Rygg, B. (2005). Wave exposure calculations for the Finnish coast. NIVA RAPPORT LNR 5075-2005
STEEPNESS	Steepness of shore (percent)
COARSENESS	Coarseness of habitat material
SHALLOW_AREA	Surface area of shallow water at sampling site
TURBIDITY	Turbidity FNU
TEMPERATURE_C	Temperature °C
ALGAL_COVER	Algae / no algae
GASTEROSTEUS_ACULEATUS	Fish species - JUV = juvenile, otherwise 1+ or older
JUV_GASTEROSTEUS_ACULEATUS
PUNGITIUS_PUNGITIUS
JUV_PUNGITIUS_PUNGITIUS
AMMODYTIDAE
POMATOCHISTUS_MINUTUS
POMATOCHISTUS_MICROPS
JUV_POMATOCHISTUS
ALBURNUS_ALBURNUS
JUV_ALBURNUS_ALBURNUS
JUV_CLUPEIDAE
JUV_BELONE_BELONE
PHOXINUS_PHOXINUS
JUV_PHOXINUS_PHOXINUS
PLATICHTYS_FLESUS
SCOPTHALMUS_MAXIMUS
NEROPHIS_OPHIDION
JUV_NEROPHIS_OPHIDION
SYGNATHUS_TYPHLE
JUV_SYGNATHUS_TYPHLE
GYMNOCEPHALUS_CERNUA
JUV_GYMNOCEPHALUS_CERNUA
PERCA_FLUVIATILIS
GOBIUS_NIGER
JUV_COREGONUS_LAVARETUS
RUTILUS_RUTILUS
ZOARCES_VIVIPARUS
